# Supplementary material for: The C. difficile toxin B membrane translocation machinery is an evolutionarily conserved protein delivery apparatus
Source: Nat Commun. 2020 Jan 23;11:432. doi: 10.1038/s41467-020-14306-z (PMC6978384; doi:10.1038/s41467-020-14306-z)
Supplement: Supplementary file 4 — Source Data [file 41467_2020_14306_MOESM4_ESM.xlsx]

## Sheet: Fig. 3e
Sm toxin, pH 4.5	Sm toxin, pH 8.0	Lipid, pH 4.5	Lipid, pH 8.0
19.7031	4.17207	7.05709	5.63831
15.9153	4.09895	5.91888	5.54119
19.3433	4.45037	7.80621	5.43341

## Sheet: Fig. 5c, g
800-1338, pH 4.5	800-1338, pH 8.0	800-1394, pH 4.5	800-1394, pH 8.0	800-1473, pH 4.5	800-1473, pH 8.0	800-1500, pH 4.5	800-1500, pH 8.0	851-1338, pH 4.5	851-1338, pH 8.0	851-1394, pH 4.5	851-1394, pH 8.0	851-1473, pH 4.5	851-1473, pH 8.0	851-1500, pH 4.5	851-1500, pH 8.0	Lipid, pH 4.5	Lipid, pH 8.0
15.3349	4.41995	17.2858	3.36902	12.1375	3.89753	16.8128	3.94344	17.5975	3.6962	18.4224	2.90595	14.7336	3.33167	15.7039	3.84579	4.79733	3.64882
15.6232	3.63477	17.465	3.59649	10.3815	3.39411	15.7456	3.93376	17.3695	4.31726	19.5914	2.92596	14.0911	3.6814	12.0546	4.60788	4.48968	2.3219
13.418	3.49161	16.3552	3.603	10.4806	3.56234	15.0251	4.03492	17.2394	2.57648	18.6922	3.64934	15.693	3.8707	14.884	4.24782	4.81436	2.38437
15.7652	3.39267	14.4761	3.62709			17.604	7.12847	15.8344	3.18688	17.5339	3.65567	15.6379	3.8107	14.5616	4.61545	4.87543	2.58796

## Sheet: Fig. 5d, h
800-1500 (Viability)	800-1500 (Nanoluc)	800-1473 (Viability)	800-1473 (Nanoluc)	851-1500 (Viability)	851-1500 (Nanoluc)	851-1473 (Viability)	851-1473 (Nanoluc)
12.14	16.04	11.19	21.24	12.09	33.89	8.048	13.07
13.78	12.78	35.13	15.32	17.37	30.26	11.34	10.35
18.92	10.31	15.65	15.81	18.93	20.17	9.751	19.27
8.976	21.25	5.692	25.14	16.94	32.05	6.069	29.24

## Sheet: Supp. Fig. 5
Organism	Host-associated	Non-human pathogen	Human pathogen	Literature reference	Number of Sequences	Kingdom	Phylum	Class	Order	Family	Genus	Species
[Flavobacterium] sp. 29	N	N	N	Unpublished - https://www.ncbi.nlm.nih.gov/biosample/SAMN07626152	1	Bacteria	Proteobacteria	Gammaproteobacteria	Pseudomonadales	Pseudomonadaceae		[Flavobacterium] sp. 29
Aeromonas					1	Bacteria	Proteobacteria	Gammaproteobacteria	Aeromonadales	Aeromonadaceae	Aeromonas
Aeromonas piscicola	Y - fish	Y - fish	N	https://www.sciencedirect.com/science/article/pii/S0723202009000708	1	Bacteria	Proteobacteria	Gammaproteobacteria	Aeromonadales	Aeromonadaceae	Aeromonas	Aeromonas piscicola
Arsenophonus nasoniae	Y - insects	Y - insects	N	https://onlinelibrary.wiley.com/doi/full/10.1111/j.1365-2583.2009.00963.x	5	Bacteria	Proteobacteria	Gammaproteobacteria	Enterobacterales	Morganellaceae	Arsenophonus	Arsenophonus nasoniae
bacterium 2013Arg42i	Y - fish	Y - fish	N	https://www.ncbi.nlm.nih.gov/nuccore/NZ_FLSL00000000.1	2	Bacteria						bacterium 2013Arg42i
Burkholderia ubonensis	N	N	N	https://journals.plos.org/plosntds/article?id=10.1371/journal.pntd.0005928	4	Bacteria	Proteobacteria	Betaproteobacteria	Burkholderiales	Burkholderiaceae	Burkholderia	Burkholderia ubonensis
Candidatus Fukatsuia symbiotica	Y - aphids	N	N	https://www.biorxiv.org/content/biorxiv/early/2016/11/12/059816.full.pdf	20	Bacteria	Proteobacteria	Gammaproteobacteria	Enterobacterales	Yersiniaceae	Candidatus Fukatsuia	Candidatus Fukatsuia symbiotica
Candidatus Regiella insecticola	Y	Y - fungal aphid pathogens	N	https://www.ncbi.nlm.nih.gov/pmc/articles/PMC2955975/	2	Bacteria	Proteobacteria	Gammaproteobacteria	Enterobacterales	Enterobacteriaceae	Candidatus Regiella	Candidatus Regiella insecticola
Candidatus Rickettsiella isopodorum	Y - woodlice	Y - woodlice	N	https://www.sciencedirect.com/science/article/pii/S0723202014000575	1	Bacteria	Proteobacteria	Gammaproteobacteria	Legionellales	Coxiellaceae	Rickettsiella	Candidatus Rickettsiella isopodorum
Chitinimonas sp. BJB300	N	N	N	https://www.ncbi.nlm.nih.gov/bioproject/263247	2	Bacteria	Proteobacteria	Betaproteobacteria	Burkholderiales	Burkholderiaceae	Chitinimonas	Chitinimonas sp. BJB300
Chlamydia muridarum	Y - obligate intracellular	Y - mice and hamsters	N	https://www.ncbi.nlm.nih.gov/pmc/articles/PMC2715693/	2	Bacteria	Chlamydiae	Chlamydiia	Chlamydiales	Chlamydiaceae	Chlamydia	Chlamydia muridarum
Chlamydia pecorum	Y - obligate intracellular	Y - mammals: cattle, sheep, goats, koalas, pigs	N	https://journals.plos.org/plosone/article?id=10.1371/journal.pone.0206471	9	Bacteria	Chlamydiae	Chlamydiia	Chlamydiales	Chlamydiaceae	Chlamydia	Chlamydia pecorum
Chlamydia suis	Y - obligate intracellular	Y - pigs	N	https://www.ncbi.nlm.nih.gov/pubmed/26576707	41	Bacteria	Chlamydiae	Chlamydiia	Chlamydiales	Chlamydiaceae	Chlamydia	Chlamydia suis
Chlamydia trachomatis	Y - obligate intracellular	Y - mice, guinea pigs, primates	Y - STIs (urethritis in males, endocervicitis in females)	https://www.ncbi.nlm.nih.gov/pmc/articles/PMC3818592/	2	Bacteria	Chlamydiae	Chlamydiia	Chlamydiales	Chlamydiaceae	Chlamydia	Chlamydia trachomatis
Chromobacterium amazonense	N	N	N	https://www.ncbi.nlm.nih.gov/pubmed/25663027, https://www.hindawi.com/journals/ijg/2018/1062716/	3	Bacteria	Proteobacteria	Betaproteobacteria	Neisseriales	Chromobacteriaceae	Chromobacterium	Chromobacterium amazonense
Chromobacterium piscinae	Y	Y - insects	N	https://www.sciencedirect.com/science/article/pii/S0022201116301604	2	Bacteria	Proteobacteria	Betaproteobacteria	Neisseriales	Chromobacteriaceae	Chromobacterium	Chromobacterium piscinae
Chromobacterium sp. MWU13-2610	N	N	N	https://mra.asm.org/content/ga/6/15/e00332-18.full.pdf	1	Bacteria	Proteobacteria	Betaproteobacteria	Neisseriales	Chromobacteriaceae	Chromobacterium	Chromobacterium sp. MWU13-2610
Chryseobacterium hispalense	N	N	N	https://www.ncbi.nlm.nih.gov/pubmed/23907217	1	Bacteria	Bacteroidetes	Flavobacteriia	Flavobacteriales	Flavobacteriaceae	Chryseobacterium	Chryseobacterium hispalense
Clostridiales	Y	Y	Y	https://www.nejm.org/doi/full/10.1056/NEJMra1403772, https://www-sciencedirect-com.myaccess.library.utoronto.ca/science/article/pii/S0378113511001751?via%3Dihub	4	Bacteria	Firmicutes	Clostridia	Clostridiales
Clostridioides difficile	Y	Y - variety of animals (pigs, cattle, horses, dogs, guinea pigs, hamsters, ostrich, elephants), diarrheal diseases)	Y - C. difficile infection (diarrheal disease, pseudomembranous colitis)	https://www.nejm.org/doi/full/10.1056/NEJMra1403772, https://www-sciencedirect-com.myaccess.library.utoronto.ca/science/article/pii/S0378113511001751?via%3Dihub	305	Bacteria	Firmicutes	Clostridia	Clostridiales	Peptostreptococcaceae	Clostridioides	Clostridioides difficile
Clostridium novyi	Y	Y - variety of animals (horses, cattle, pigs, sheep), (gas gangrene, malignant edema, sudden death)	Y - gas gangrene, colitis	https://www.sciencedirect.com/science/article/pii/S1075996417302354?via%3Dihub	7	Bacteria	Firmicutes	Clostridia	Clostridiales	Clostridiaceae	Clostridium	Clostridium novyi
Clostridium perfringens	Y	Y - variety of animals (cattle, sheep, poultry, horses, dogs), (gas gangrene, sudden death, diarrheal diseases)	Y - gas gangrene, enterocolitis, food poisoning	https://www.ncbi.nlm.nih.gov/pmc/articles/PMC4348875/, https://www.ncbi.nlm.nih.gov/pmc/articles/PMC1789702/	10	Bacteria	Firmicutes	Clostridia	Clostridiales	Clostridiaceae	Clostridium	Clostridium perfringens
Clostridium sp. HMSC19D07	Y	Y	Y	Strain of C. difficile - https://www.ncbi.nlm.nih.gov/bioproject/269820	1	Bacteria	Firmicutes	Clostridia	Clostridiales	Clostridiaceae	Clostridium	Clostridium sp. HMSC19D07
Coxiellaceae bacterium RA15029	Y - Gammarus pulex	Y	N	https://www.ncbi.nlm.nih.gov/nuccore/NMOS00000000.2	1	Bacteria	Proteobacteria	Gammaproteobacteria	Legionellales	Coxiellaceae		Coxiellaceae bacterium RA15029
Cysteiniphilum litorale	N	N	N	https://www.ncbi.nlm.nih.gov/pubmed/28671520	1	Bacteria	Proteobacteria	Gammaproteobacteria	Thiotrichales	Fastidiosibacteraceae	Cysteiniphilum	Cysteiniphilum litorale
Escherichia coli	Y	Y	Y	https://www.ncbi.nlm.nih.gov/pmc/articles/pmid/15731042/	1	Bacteria	Proteobacteria	Gammaproteobacteria	Enterobacterales	Enterobacteriaceae	Escherichia	Escherichia coli
Gymnopus luxurians	N	N	N	https://www.ncbi.nlm.nih.gov/pubmed/24422981	1	Eukaryota	Basidiomycota	Agaricomycetes	Agaricales	Omphalotaceae	Gymnopus	Gymnopus luxurians
Lentinula edodes	N - extracts have antimicrobial activity against bacteria, fungi	N	N	https://www-sciencedirect-com.myaccess.library.utoronto.ca/science/article/pii/S1744388108000996?via%3Dihub	1	Eukaryota	Basidiomycota	Agaricomycetes	Agaricales	Omphalotaceae	Lentinula	Lentinula edodes
Mitsuaria noduli	N	N	N	https://ijs.microbiologyresearch.org/content/journal/ijsem/10.1099/ijsem.0.002459#tab2	1	Bacteria	Proteobacteria	Betaproteobacteria	Burkholderiales		Mitsuaria	Mitsuaria noduli
Mitsuaria sp. 7	N	N	N	Unpublished - https://www.ncbi.nlm.nih.gov/biosample/?term=txid1658665[Organism:noexp]	1	Bacteria	Proteobacteria	Betaproteobacteria	Burkholderiales		Mitsuaria	Mitsuaria sp. 7
Paeniclostridium sordellii	Y - variety of animals (sheep, cattle), (sudden death, malignant edema)	Y - variety of animals (sheep, cattle), (sudden death, malignant edema)	Y - gas gangrene, toxic shock syndrome	https://academic.oup.com/cid/article/43/11/1436/450845	8	Bacteria	Firmicutes	Clostridia	Clostridiales	Peptostreptococcaceae	Paeniclostridium	Paeniclostridium sordellii
Paludibacterium yongneupense	N	N	N	https://www.microbiologyresearch.org/docserver/fulltext/ijsem/58/1/190.pdf?expires=1558819839&id=id&accname=guest&checksum=5032B93462B0A43A19651292A182FB7A	3	Bacteria	Proteobacteria	Betaproteobacteria	Neisseriales	Chromobacteriaceae	Paludibacterium	Paludibacterium yongneupense
Photorhabdus					6	Bacteria	Proteobacteria	Gammaproteobacteria	Enterobacterales	Morganellaceae	Photorhabdus
Photorhabdus asymbiotica	Y - insects	Y - insects	Y - bacteremia, soft tissue infections	https://www.sciencedirect.com/science/article/pii/S1286457903003277, https://journals.plos.org/plosone/article?id=10.1371/journal.pone.0144937,	2	Bacteria	Proteobacteria	Gammaproteobacteria	Enterobacterales	Morganellaceae	Photorhabdus	Photorhabdus asymbiotica
Photorhabdus australis	Y - insects	Y - insects	Y - bacteremia, soft tissue infections	https://www.ncbi.nlm.nih.gov/pubmed/27726002, https://www.ncbi.nlm.nih.gov/pubmed/15280306, https://ijs.microbiologyresearch.org/content/journal/ijsem/10.1099/ijsem.0.002820#tab2	1	Bacteria	Proteobacteria	Gammaproteobacteria	Enterobacterales	Morganellaceae	Photorhabdus	Photorhabdus australis
Photorhabdus bodei	Y - insects	Y - insects	N	https://ijs.microbiologyresearch.org/content/journal/ijsem/10.1099/ijsem.0.002820#tab2	2	Bacteria	Proteobacteria	Gammaproteobacteria	Enterobacterales	Morganellaceae	Photorhabdus	Photorhabdus bodei
Photorhabdus heterorhabditis	Y - insects	Y - insects	N	https://ijs.microbiologyresearch.org/content/journal/ijsem/10.1099/ijs.0.059840-0#tab2, https://www.microbiologyresearch.org/docserver/fulltext/ijsem/64/5/1540_ijs059840.pdf?expires=1558822897&id=id&accname=guest&checksum=7E59C7B12D3ACD78A48400891EDBE4CD	1	Bacteria	Proteobacteria	Gammaproteobacteria	Enterobacterales	Morganellaceae	Photorhabdus	Photorhabdus heterorhabditis
Photorhabdus laumondii	Y - insects	Y - insects	N	https://www.ncbi.nlm.nih.gov/pmc/articles/PMC4796135/, https://ijs.microbiologyresearch.org/content/journal/ijsem/10.1099/ijsem.0.002820	5	Bacteria	Proteobacteria	Gammaproteobacteria	Enterobacterales	Morganellaceae	Photorhabdus	Photorhabdus laumondii
Photorhabdus luminescens	Y - insects	Y - insects	N	https://www.nature.com/articles/nbt886	18	Bacteria	Proteobacteria	Gammaproteobacteria	Enterobacterales	Morganellaceae	Photorhabdus	Photorhabdus luminescens
Photorhabdus namnaonensis	Y - insects	Y - insects	N	https://ijs.microbiologyresearch.org/content/journal/ijsem/10.1099/ijsem.0.002820	1	Bacteria	Proteobacteria	Gammaproteobacteria	Enterobacterales	Morganellaceae	Photorhabdus	Photorhabdus namnaonensis
Photorhabdus sp. CRCIA-P01	Y - insects	Y - insects	N	Unpublished - https://www.ncbi.nlm.nih.gov/biosample?term=txid2019570[Organism]	2	Bacteria	Proteobacteria	Gammaproteobacteria	Enterobacterales	Morganellaceae	Photorhabdus	Photorhabdus sp. CRCIA-P01
Photorhabdus sp. HUG-39	Y - insects	Y - insects	N	Unpublished - https://www.ncbi.nlm.nih.gov/biosample/?term=txid2029680[Organism:noexp]	2	Bacteria	Proteobacteria	Gammaproteobacteria	Enterobacterales	Morganellaceae	Photorhabdus	Photorhabdus sp. HUG-39
Photorhabdus temperata	Y - insects	Y - insects	N	https://ijs.microbiologyresearch.org/content/journal/ijsem/10.1099/00207713-49-4-1645	3	Bacteria	Proteobacteria	Gammaproteobacteria	Enterobacterales	Morganellaceae	Photorhabdus	Photorhabdus temperata
Photorhabdus thracensis	Y - insects	Y - insects	N	https://www.ncbi.nlm.nih.gov/pubmed/26415660, https://ijs.microbiologyresearch.org/content/journal/ijsem/10.1099/ijsem.0.002820	1	Bacteria	Proteobacteria	Gammaproteobacteria	Enterobacterales	Morganellaceae	Photorhabdus	Photorhabdus thracensis
Providencia alcalifaciens	Y - dogs (enteritis)	Y - dogs (enteritis)	Y - gastroenteritis	https://www.ncbi.nlm.nih.gov/pmc/articles/PMC4559686/, https://onlinelibrary.wiley.com/doi/full/10.1111/j.1748-5827.2006.00266.x	28	Bacteria	Proteobacteria	Gammaproteobacteria	Enterobacterales	Morganellaceae	Providencia	Providencia alcalifaciens
Providencia burhodogranariea	Y - flies	Y - flies	N	https://www.ncbi.nlm.nih.gov/pmc/articles/PMC3542290/	2	Bacteria	Proteobacteria	Gammaproteobacteria	Enterobacterales	Morganellaceae	Providencia	Providencia burhodogranariea
Providencia heimbachae	Y - human	N	N	https://www.ncbi.nlm.nih.gov/pmc/articles/PMC85453/	3	Bacteria	Proteobacteria	Gammaproteobacteria	Enterobacterales	Morganellaceae	Providencia	Providencia heimbachae
Providencia rettgeri	Y - dog, cat (UTI, diarrheal disease)	Y - dog, cat (UTI, diarrheal disease)	Y - uropathogen (traveller's diarrhea, UTIs, eye infections)	https://www.ncbi.nlm.nih.gov/pmc/articles/PMC5535354/, https://www.ncbi.nlm.nih.gov/pmc/articles/PMC5788108/	27	Bacteria	Proteobacteria	Gammaproteobacteria	Enterobacterales	Morganellaceae	Providencia	Providencia rettgeri
Providencia rustigianii	Y - human	N	N	https://cmr.asm.org/content/cmr/13/4/534.full.pdf	4	Bacteria	Proteobacteria	Gammaproteobacteria	Enterobacterales	Morganellaceae	Providencia	Providencia rustigianii
Providencia sneebia	Y - flies	Y - flies	N	https://www.ncbi.nlm.nih.gov/pmc/articles/PMC3542290/	1	Bacteria	Proteobacteria	Gammaproteobacteria	Enterobacterales	Morganellaceae	Providencia	Providencia sneebia
Providencia sp. WCHPr000369	N	N	N	Unpublished - https://www.ncbi.nlm.nih.gov/biosample/?term=txid2027290[Organism:noexp]	1	Bacteria	Proteobacteria	Gammaproteobacteria	Enterobacterales	Morganellaceae	Providencia	Providencia sp. WCHPr000369
Providencia stuartii	Y - dog (skin ulceration, cellulitis)	Y - dog (skin ulceration, cellulitis)	Y - uropathogen (UTIs)	https://www.ncbi.nlm.nih.gov/pubmed/20842250, https://onlinelibrary.wiley.com/doi/full/10.1111/j.1748-5827.2006.00266.x	1	Bacteria	Proteobacteria	Gammaproteobacteria	Enterobacterales	Morganellaceae	Providencia	Providencia stuartii
Pseudomonas					43	Bacteria	Proteobacteria	Gammaproteobacteria	Pseudomonadales	Pseudomonadaceae	Pseudomonas
Pseudomonas agarici	Y	Y - mushrooms	N	https://www.tandfonline.com/doi/abs/10.1080/00288233.1970.10430530	2	Bacteria	Proteobacteria	Gammaproteobacteria	Pseudomonadales	Pseudomonadaceae	Pseudomonas	Pseudomonas agarici
Pseudomonas arsenicoxydans	N	N	N	https://www.ncbi.nlm.nih.gov/pubmed/20409659	2	Bacteria	Proteobacteria	Gammaproteobacteria	Pseudomonadales	Pseudomonadaceae	Pseudomonas	Pseudomonas arsenicoxydans
Pseudomonas asplenii	Y - ferns	Y - ferns	N	https://www.cabdirect.org/cabdirect/abstract/19470300338	4	Bacteria	Proteobacteria	Gammaproteobacteria	Pseudomonadales	Pseudomonadaceae	Pseudomonas	Pseudomonas asplenii
Pseudomonas baetica	Y - fish	Y - fish	N	https://ijs.microbiologyresearch.org/content/journal/ijsem/10.1099/ijs.0.030601-0#tab2	5	Bacteria	Proteobacteria	Gammaproteobacteria	Pseudomonadales	Pseudomonadaceae	Pseudomonas	Pseudomonas baetica
Pseudomonas batumici	Y - bacteria	Y - bacteria	N	https://www.ncbi.nlm.nih.gov/pubmed/22164693	2	Bacteria	Proteobacteria	Gammaproteobacteria	Pseudomonadales	Pseudomonadaceae	Pseudomonas	Pseudomonas batumici
Pseudomonas brassicacearum	Y - rapeseed (flowering plant), tomato plant	Y - rapeseed (flowering plant), tomato plant	N	https://ijs.microbiologyresearch.org/content/journal/ijsem/10.1099/00207713-50-1-9	14	Bacteria	Proteobacteria	Gammaproteobacteria	Pseudomonadales	Pseudomonadaceae	Pseudomonas	Pseudomonas brassicacearum
Pseudomonas chlororaphis	Y - plant fungal pathogen	Y - plant fungal pathogen	N	https://apsjournals.apsnet.org/doi/10.1094/MPMI.2000.13.12.1340	36	Bacteria	Proteobacteria	Gammaproteobacteria	Pseudomonadales	Pseudomonadaceae	Pseudomonas	Pseudomonas chlororaphis
Pseudomonas corrugata	Y - plant pathogen, causing necrosis in tomatoes	Y - plant pathogen, causing necrosis in tomatoes	N	https://www.apsnet.org/publications/phytopathology/backissues/Documents/1979Articles/Phyto69n01_27.pdf, https://onlinelibrary.wiley.com/doi/full/10.1111/ppa.12261, https://onlinelibrary.wiley.com/doi/10.1111/j.1364-3703.2007.00391.x	4	Bacteria	Proteobacteria	Gammaproteobacteria	Pseudomonadales	Pseudomonadaceae	Pseudomonas	Pseudomonas corrugata
Pseudomonas fluorescens	Y - fish, fungi, nematodes	Y - fish, fungi, nematodes	Y - bacteremia	https://academic.oup.com/cid/article/47/11/1372/281201	51	Bacteria	Proteobacteria	Gammaproteobacteria	Pseudomonadales	Pseudomonadaceae	Pseudomonas	Pseudomonas fluorescens
Pseudomonas frederiksbergensis	Y - plant growth promotion	N	N	https://www.microbiologyresearch.org/docserver/fulltext/ijsem/50/6/0501957a.pdf?expires=1558728402&id=id&accname=guest&checksum=B3ACCB33DA16BA9394820A10116B13FB, https://www.ncbi.nlm.nih.gov/pubmed/28523010, https://www.ncbi.nlm.nih.gov/pubmed/28523010, https://mra.asm.org/content/8/11/e01321-18	8	Bacteria	Proteobacteria	Gammaproteobacteria	Pseudomonadales	Pseudomonadaceae	Pseudomonas	Pseudomonas frederiksbergensis
Pseudomonas gingeri	Y - mushrooms	Y - mushrooms	N	https://www.ncbi.nlm.nih.gov/pmc/articles/PMC5876480/pdf/e00196-18.pdf	1	Bacteria	Proteobacteria	Gammaproteobacteria	Pseudomonadales	Pseudomonadaceae	Pseudomonas	Pseudomonas gingeri
Pseudomonas granadensis	N	N	N	https://ijs.microbiologyresearch.org/content/journal/ijsem/10.1099/ijs.0.069260-0#tab2	1	Bacteria	Proteobacteria	Gammaproteobacteria	Pseudomonadales	Pseudomonadaceae	Pseudomonas	Pseudomonas granadensis
Pseudomonas jessenii	Y - plant pathogen	Y - plant pathogen	N	https://www.sciencedirect.com/science/article/abs/pii/S0723202099800277?via%3Dihub, https://www.ncbi.nlm.nih.gov/pmc/articles/PMC5100093/	3	Bacteria	Proteobacteria	Gammaproteobacteria	Pseudomonadales	Pseudomonadaceae	Pseudomonas	Pseudomonas jessenii
Pseudomonas kilonensis	Y - fungi	Y - fungi	N	https://onlinelibrary.wiley.com/doi/full/10.1111/1574-6968.12411	4	Bacteria	Proteobacteria	Gammaproteobacteria	Pseudomonadales	Pseudomonadaceae	Pseudomonas	Pseudomonas kilonensis
Pseudomonas koreensis	Y - plant pathogenic fungi	Y - plant pathogenic fungi	N	https://link.springer.com/article/10.1134/S0026261716030115	10	Bacteria	Proteobacteria	Gammaproteobacteria	Pseudomonadales	Pseudomonadaceae	Pseudomonas	Pseudomonas koreensis
Pseudomonas kribbensis	N	N	N	https://link.springer.com/article/10.1007%2Fs10482-016-0743-0	1	Bacteria	Proteobacteria	Gammaproteobacteria	Pseudomonadales	Pseudomonadaceae	Pseudomonas	Pseudomonas kribbensis
Pseudomonas libanensis	Y - citrus plants	Y - citrus plants	N	https://journals.plos.org/plosone/article?id=10.1371/journal.pone.0148796	2	Bacteria	Proteobacteria	Gammaproteobacteria	Pseudomonadales	Pseudomonadaceae	Pseudomonas	Pseudomonas libanensis
Pseudomonas lini	Y - rhizosphere	N	N	https://www.microbiologyresearch.org/docserver/fulltext/ijsem/52/2/0520513a.pdf?expires=1558824691&id=id&accname=guest&checksum=3708F93A746B149E9BE192416B21EF5E	6	Bacteria	Proteobacteria	Gammaproteobacteria	Pseudomonadales	Pseudomonadaceae	Pseudomonas	Pseudomonas lini
Pseudomonas mandelii	Y - fish	Y - fish	N	https://www.ncbi.nlm.nih.gov/pubmed/28449322	7	Bacteria	Proteobacteria	Gammaproteobacteria	Pseudomonadales	Pseudomonadaceae	Pseudomonas	Pseudomonas mandelii
Pseudomonas mediterranea	Y - plant pathogen, causes necrosis in tomatoes	Y - plant pathogen, causes necrosis in tomatoes	N	https://onlinelibrary.wiley.com/doi/full/10.1111/ppa.12261	3	Bacteria	Proteobacteria	Gammaproteobacteria	Pseudomonadales	Pseudomonadaceae	Pseudomonas	Pseudomonas mediterranea
Pseudomonas moraviensis	N	N	N	https://www.microbiologyresearch.org/docserver/fulltext/ijsem/56/11/2657.pdf?expires=1559841433&id=id&accname=guest&checksum=3ECD8532C5D7CAB361C7628326315796	6	Bacteria	Proteobacteria	Gammaproteobacteria	Pseudomonadales	Pseudomonadaceae	Pseudomonas	Pseudomonas moraviensis
Pseudomonas mucidolens	Y - eggs (mustiness in eggs)	Y - eggs (mustiness in eggs)	N	https://www.ncbi.nlm.nih.gov/pmc/articles/PMC533329/pdf/jbacter00836-0054.pdf	1	Bacteria	Proteobacteria	Gammaproteobacteria	Pseudomonadales	Pseudomonadaceae	Pseudomonas	Pseudomonas mucidolens
Pseudomonas parafulva	Y - plant pathogenic fungi	Y - plant pathogenic fungi	N	https://link.springer.com/article/10.1007%2Fs00284-018-1441-0	2	Bacteria	Proteobacteria	Gammaproteobacteria	Pseudomonadales	Pseudomonadaceae	Pseudomonas	Pseudomonas parafulva
Pseudomonas prosekii	N	N	N	https://link.springer.com/article/10.1007%2Fs00284-013-0406-6	6	Bacteria	Proteobacteria	Gammaproteobacteria	Pseudomonadales	Pseudomonadaceae	Pseudomonas	Pseudomonas prosekii
Pseudomonas protegens	Y - fungi, insects	Y - fungi, insects	N	https://www.sciencedirect.com/science/article/pii/S0723202011000294?via%3Dihub	25	Bacteria	Proteobacteria	Gammaproteobacteria	Pseudomonadales	Pseudomonadaceae	Pseudomonas	Pseudomonas protegens
Pseudomonas putida	Y - bacteria	Y - bacteria	Y - bacteremia	https://www.ncbi.nlm.nih.gov/pmc/articles/PMC3673730/, https://www.sciencedirect.com/science/article/pii/S1049964417301639	2	Bacteria	Proteobacteria	Gammaproteobacteria	Pseudomonadales	Pseudomonadaceae	Pseudomonas	Pseudomonas putida
Pseudomonas sp. 09C 129	N	N	N	https://www.ncbi.nlm.nih.gov/biosample/?term=txid2054915[Organism:noexp]	1	Bacteria	Proteobacteria	Gammaproteobacteria	Pseudomonadales	Pseudomonadaceae	Pseudomonas	Pseudomonas sp. 09C 129
Pseudomonas sp. 286	Y - plant pathogen	Y - plant pathogen	N	https://www.ncbi.nlm.nih.gov/bioproject/454251	18	Bacteria	Proteobacteria	Gammaproteobacteria	Pseudomonadales	Pseudomonadaceae	Pseudomonas	Pseudomonas sp. 286
Pseudomonas sp. 31-12	Y - rhizosphere	N	N	https://mra.asm.org/content/7/6/e00947-18?utm_source=TrendMD&utm_medium=cpc&utm_campaign=Microbiology_Resource_Announcements_TrendMD_0	2	Bacteria	Proteobacteria	Gammaproteobacteria	Pseudomonadales	Pseudomonadaceae	Pseudomonas	Pseudomonas sp. 31-12
Pseudomonas sp. 424	Y - plant-associated	N	N	https://genome.jgi.doe.gov/portal/Psesp424/Psesp424.info.html	3	Bacteria	Proteobacteria	Gammaproteobacteria	Pseudomonadales	Pseudomonadaceae	Pseudomonas	Pseudomonas sp. 424
Pseudomonas sp. 43mfcvi1.1	Y - plant-associated	N	N	https://www.ncbi.nlm.nih.gov/bioproject/303654	1	Bacteria	Proteobacteria	Gammaproteobacteria	Pseudomonadales	Pseudomonadaceae	Pseudomonas	Pseudomonas sp. 43mfcvi1.1
Pseudomonas sp. 43NM1	Y - plant-associated	N	N	https://link.springer.com/article/10.1007%2Fs00300-016-2036-5	3	Bacteria	Proteobacteria	Gammaproteobacteria	Pseudomonadales	Pseudomonadaceae	Pseudomonas	Pseudomonas sp. 43NM1
Pseudomonas sp. 443	Y - plant-associated	N	N	https://www.ncbi.nlm.nih.gov/bioproject/463423	3	Bacteria	Proteobacteria	Gammaproteobacteria	Pseudomonadales	Pseudomonadaceae	Pseudomonas	Pseudomonas sp. 443
Pseudomonas sp. 45MFCol3.1	Y - plant-associated	N	N	https://www.ncbi.nlm.nih.gov/bioproject/185298	1	Bacteria	Proteobacteria	Gammaproteobacteria	Pseudomonadales	Pseudomonadaceae	Pseudomonas	Pseudomonas sp. 45MFCol3.1
Pseudomonas sp. 478	Y - plant-associated	N	N	https://www.ncbi.nlm.nih.gov/bioproject/463451	3	Bacteria	Proteobacteria	Gammaproteobacteria	Pseudomonadales	Pseudomonadaceae	Pseudomonas	Pseudomonas sp. 478
Pseudomonas sp. 655	N	N	N	https://www.ncbi.nlm.nih.gov/biosample/?term=txid1705718[Organism:noexp]	1	Bacteria	Proteobacteria	Gammaproteobacteria	Pseudomonadales	Pseudomonadaceae	Pseudomonas	Pseudomonas sp. 655
Pseudomonas sp. 7SR1	Y - rhizosphere	N	N	https://www.ncbi.nlm.nih.gov/biosample/5803425	1	Bacteria	Proteobacteria	Gammaproteobacteria	Pseudomonadales	Pseudomonadaceae	Pseudomonas	Pseudomonas sp. 7SR1
Pseudomonas sp. A214	Y	N	N	https://genome.jgi.doe.gov/portal/PsespA214/PsespA214.info.html	1	Bacteria	Proteobacteria	Gammaproteobacteria	Pseudomonadales	Pseudomonadaceae	Pseudomonas	Pseudomonas sp. A214
Pseudomonas sp. A25(2017)	N	N	N	https://www.ncbi.nlm.nih.gov/bioproject/369723	1	Bacteria	Proteobacteria	Gammaproteobacteria	Pseudomonadales	Pseudomonadaceae	Pseudomonas	Pseudomonas sp. A25(2017)
Pseudomonas sp. ACM7	Y - rhizosphere	N	N	https://www.ncbi.nlm.nih.gov/bioproject/417461	2	Bacteria	Proteobacteria	Gammaproteobacteria	Pseudomonadales	Pseudomonadaceae	Pseudomonas	Pseudomonas sp. ACM7
Pseudomonas sp. AD21	N	N	N	https://www.ncbi.nlm.nih.gov/bioproject/387096	2	Bacteria	Proteobacteria	Gammaproteobacteria	Pseudomonadales	Pseudomonadaceae	Pseudomonas	Pseudomonas sp. AD21
Pseudomonas sp. AF76	Y - rhizosphere	N	N	https://www.ncbi.nlm.nih.gov/biosample/?term=txid554393[Organism:noexp	1	Bacteria	Proteobacteria	Gammaproteobacteria	Pseudomonadales	Pseudomonadaceae	Pseudomonas	Pseudomonas sp. AF76
Pseudomonas sp. B10	Y - plant-associated	N	N	https://link.springer.com/article/10.1007/BF02602840	1	Bacteria	Proteobacteria	Gammaproteobacteria	Pseudomonadales	Pseudomonadaceae	Pseudomonas	Pseudomonas sp. B10
Pseudomonas sp. B11(2017)	Y - plant-associated	N	N	https://sfamjournals.onlinelibrary.wiley.com/doi/epdf/10.1111/1462-2920.13957	1	Bacteria	Proteobacteria	Gammaproteobacteria	Pseudomonadales	Pseudomonadaceae	Pseudomonas	Pseudomonas sp. B11(2017)
Pseudomonas sp. B2(2017)	Y - plant-associated	N	N	https://sfamjournals.onlinelibrary.wiley.com/doi/epdf/10.1111/1462-2920.13957	1	Bacteria	Proteobacteria	Gammaproteobacteria	Pseudomonadales	Pseudomonadaceae	Pseudomonas	Pseudomonas sp. B2(2017)
Pseudomonas sp. B35(2017)	Y - plant-associated	N	N	https://sfamjournals.onlinelibrary.wiley.com/doi/epdf/10.1111/1462-2920.13957	1	Bacteria	Proteobacteria	Gammaproteobacteria	Pseudomonadales	Pseudomonadaceae	Pseudomonas	Pseudomonas sp. B35(2017)
Pseudomonas sp. B7(2017)	Y - plant-associated	N	N	https://sfamjournals.onlinelibrary.wiley.com/doi/epdf/10.1111/1462-2920.13957	1	Bacteria	Proteobacteria	Gammaproteobacteria	Pseudomonadales	Pseudomonadaceae	Pseudomonas	Pseudomonas sp. B7(2017)
Pseudomonas sp. C9	Y - root endophyte	N	N	https://mra.asm.org/content/5/15/e00163-17.short	1	Bacteria	Proteobacteria	Gammaproteobacteria	Pseudomonadales	Pseudomonadaceae	Pseudomonas	Pseudomonas sp. C9
Pseudomonas sp. CFII68	N	N	N	https://www.ncbi.nlm.nih.gov/bioproject/59599	1	Bacteria	Proteobacteria	Gammaproteobacteria	Pseudomonadales	Pseudomonadaceae	Pseudomonas	Pseudomonas sp. CFII68
Pseudomonas sp. CMAA1215	N	N	N	https://www.ncbi.nlm.nih.gov/pmc/articles/PMC3869334/pdf/e00995-13.pdf	1	Bacteria	Proteobacteria	Gammaproteobacteria	Pseudomonadales	Pseudomonadaceae	Pseudomonas	Pseudomonas sp. CMAA1215
Pseudomonas sp. CMR12a	Y -rhizosphere	Y - plant	N	https://onlinelibrary.wiley.com/doi/full/10.1002/mbo3.499	1	Bacteria	Proteobacteria	Gammaproteobacteria	Pseudomonadales	Pseudomonadaceae	Pseudomonas	Pseudomonas sp. CMR12a
Pseudomonas sp. CMR5c	Y -rhizosphere	Y - insects	N	https://www.frontiersin.org/articles/10.3389/fmicb.2016.00382/full	1	Bacteria	Proteobacteria	Gammaproteobacteria	Pseudomonadales	Pseudomonadaceae	Pseudomonas	Pseudomonas sp. CMR5c
Pseudomonas sp. DR 5-09	Y-phyllosphere	N?	N	https://journals.plos.org/plosone/article?id=10.1371/journal.pone.0189862	1	Bacteria	Proteobacteria	Gammaproteobacteria	Pseudomonadales	Pseudomonadaceae	Pseudomonas	Pseudomonas sp. DR 5-09
Pseudomonas sp. DTU12.3	Y-soil	Y-plant pathogen	N	https://www.ncbi.nlm.nih.gov/pmc/articles/PMC6473138/	2	Bacteria	Proteobacteria	Gammaproteobacteria	Pseudomonadales	Pseudomonadaceae	Pseudomonas	Pseudomonas sp. DTU12.3
Pseudomonas sp. FSL W5-0299	Y-dairy	N	N	https://www.sciencedirect.com/science/article/pii/S0022030219304503?via%3Dihub	2	Bacteria	Proteobacteria	Gammaproteobacteria	Pseudomonadales	Pseudomonadaceae	Pseudomonas	Pseudomonas sp. FSL W5-0299
Pseudomonas sp. FW104-15G4B	N	N	N	https://www.ncbi.nlm.nih.gov/bioproject/PRJNA428890	1	Bacteria	Proteobacteria	Gammaproteobacteria	Pseudomonadales	Pseudomonadaceae	Pseudomonas	Pseudomonas sp. FW104-15G4B
Pseudomonas sp. GM102	Y-rhizosphere	N	N	https://jb.asm.org/content/194/21/5991	2	Bacteria	Proteobacteria	Gammaproteobacteria	Pseudomonadales	Pseudomonadaceae	Pseudomonas	Pseudomonas sp. GM102
Pseudomonas sp. GM17	Y-rhizosphere	N	N	https://jb.asm.org/content/jb/194/21/5991.full.pdf	1	Bacteria	Proteobacteria	Gammaproteobacteria	Pseudomonadales	Pseudomonadaceae	Pseudomonas	Pseudomonas sp. GM17
Pseudomonas sp. GM18	Y-rhizosphere	N	N	https://jb.asm.org/content/jb/194/21/5991.full.pdf	1	Bacteria	Proteobacteria	Gammaproteobacteria	Pseudomonadales	Pseudomonadaceae	Pseudomonas	Pseudomonas sp. GM18
Pseudomonas sp. GM21	Y-rhizosphere	N	N	https://jb.asm.org/content/jb/194/21/5991.full.pdf	3	Bacteria	Proteobacteria	Gammaproteobacteria	Pseudomonadales	Pseudomonadaceae	Pseudomonas	Pseudomonas sp. GM21
Pseudomonas sp. GM25	Y-rhizosphere	N	N	https://jb.asm.org/content/jb/194/21/5991.full.pdf	1	Bacteria	Proteobacteria	Gammaproteobacteria	Pseudomonadales	Pseudomonadaceae	Pseudomonas	Pseudomonas sp. GM25
Pseudomonas sp. GM30	Y-rhizosphere	N	N	https://jb.asm.org/content/jb/194/21/5991.full.pdf	1	Bacteria	Proteobacteria	Gammaproteobacteria	Pseudomonadales	Pseudomonadaceae	Pseudomonas	Pseudomonas sp. GM30
Pseudomonas sp. GM41(2012)	Y-rhizosphere	N	N	https://jb.asm.org/content/jb/194/21/5991.full.pdf	1	Bacteria	Proteobacteria	Gammaproteobacteria	Pseudomonadales	Pseudomonadaceae	Pseudomonas	Pseudomonas sp. GM41(2012)
Pseudomonas sp. GM50	Y-rhizosphere	N	N	https://jb.asm.org/content/jb/194/21/5991.full.pdf	2	Bacteria	Proteobacteria	Gammaproteobacteria	Pseudomonadales	Pseudomonadaceae	Pseudomonas	Pseudomonas sp. GM50
Pseudomonas sp. GM79	Y-rhizosphere	N	N	https://jb.asm.org/content/jb/194/21/5991.full.pdf	1	Bacteria	Proteobacteria	Gammaproteobacteria	Pseudomonadales	Pseudomonadaceae	Pseudomonas	Pseudomonas sp. GM79
Pseudomonas sp. GM80	Y-rhizosphere	N	N	https://jb.asm.org/content/jb/194/21/5991.full.pdf	3	Bacteria	Proteobacteria	Gammaproteobacteria	Pseudomonadales	Pseudomonadaceae	Pseudomonas	Pseudomonas sp. GM80
Pseudomonas sp. GR 6-02	Y-rhizosphere	N	N	https://www.ncbi.nlm.nih.gov/biosample/?term=txid1659194[Organism:noexp]	1	Bacteria	Proteobacteria	Gammaproteobacteria	Pseudomonadales	Pseudomonadaceae	Pseudomonas	Pseudomonas sp. GR 6-02
Pseudomonas sp. GV091	Y-rhizosphere	N	N	https://www.ncbi.nlm.nih.gov/bioproject/443415	3	Bacteria	Proteobacteria	Gammaproteobacteria	Pseudomonadales	Pseudomonadaceae	Pseudomonas	Pseudomonas sp. GV091
Pseudomonas sp. GW456-12-10-14-LB2	N	N	N	https://www.ncbi.nlm.nih.gov/bioproject/PRJNA428890	1	Bacteria	Proteobacteria	Gammaproteobacteria	Pseudomonadales	Pseudomonadaceae	Pseudomonas	Pseudomonas sp. GW456-12-10-14-LB2
Pseudomonas sp. GW531-T4	N	N	N	https://www.ncbi.nlm.nih.gov/bioproject/PRJNA428890	1	Bacteria	Proteobacteria	Gammaproteobacteria	Pseudomonadales	Pseudomonadaceae	Pseudomonas	Pseudomonas sp. GW531-T4
Pseudomonas sp. H1h	Y-phytotelma	N	N	https://www.ncbi.nlm.nih.gov/bioproject/226203	1	Bacteria	Proteobacteria	Gammaproteobacteria	Pseudomonadales	Pseudomonadaceae	Pseudomonas	Pseudomonas sp. H1h
Pseudomonas sp. HMWF006	N	N	N	https://www.ncbi.nlm.nih.gov/biosample/?term=txid2056843[Organism:noexp]	1	Bacteria	Proteobacteria	Gammaproteobacteria	Pseudomonadales	Pseudomonadaceae	Pseudomonas	Pseudomonas sp. HMWF006
Pseudomonas sp. In5	N	Y - antifungal	N	https://www.ncbi.nlm.nih.gov/pmc/articles/PMC4661302/pdf/e01251-15.pdf	2	Bacteria	Proteobacteria	Gammaproteobacteria	Pseudomonadales	Pseudomonadaceae	Pseudomonas	Pseudomonas sp. In5
Pseudomonas sp. Irchel 3E19	Y-fish	Y - fish	N	https://www.ncbi.nlm.nih.gov/pmc/articles/PMC5909648/	4	Bacteria	Proteobacteria	Gammaproteobacteria	Pseudomonadales	Pseudomonadaceae	Pseudomonas	Pseudomonas sp. Irchel 3E19
Pseudomonas sp. Irchel 3F6	N	N	N	https://www.zora.uzh.ch/id/eprint/144478/1/Butaite_etal_NatCommun_2017.pdf	1	Bacteria	Proteobacteria	Gammaproteobacteria	Pseudomonadales	Pseudomonadaceae	Pseudomonas	Pseudomonas sp. Irchel 3F6
Pseudomonas sp. Irchel 3H7	N	N	N	https://www.zora.uzh.ch/id/eprint/144478/1/Butaite_etal_NatCommun_2017.pdf	1	Bacteria	Proteobacteria	Gammaproteobacteria	Pseudomonadales	Pseudomonadaceae	Pseudomonas	Pseudomonas sp. Irchel 3H7
Pseudomonas sp. Irchel s3a10	N	N	N	https://www.zora.uzh.ch/id/eprint/144478/1/Butaite_etal_NatCommun_2017.pdf	2	Bacteria	Proteobacteria	Gammaproteobacteria	Pseudomonadales	Pseudomonadaceae	Pseudomonas	Pseudomonas sp. Irchel s3a10
Pseudomonas sp. Irchel s3a12	N	N	N	https://www.zora.uzh.ch/id/eprint/144478/1/Butaite_etal_NatCommun_2017.pdf	1	Bacteria	Proteobacteria	Gammaproteobacteria	Pseudomonadales	Pseudomonadaceae	Pseudomonas	Pseudomonas sp. Irchel s3a12
Pseudomonas sp. Irchel s3a18	N	N	N	https://www.zora.uzh.ch/id/eprint/144478/1/Butaite_etal_NatCommun_2017.pdf	1	Bacteria	Proteobacteria	Gammaproteobacteria	Pseudomonadales	Pseudomonadaceae	Pseudomonas	Pseudomonas sp. Irchel s3a18
Pseudomonas sp. Irchel s3b6	N	N	N	https://www.zora.uzh.ch/id/eprint/144478/1/Butaite_etal_NatCommun_2017.pdf	1	Bacteria	Proteobacteria	Gammaproteobacteria	Pseudomonadales	Pseudomonadaceae	Pseudomonas	Pseudomonas sp. Irchel s3b6
Pseudomonas sp. Irchel s3f10	N	N	N	https://www.zora.uzh.ch/id/eprint/144478/1/Butaite_etal_NatCommun_2017.pdf	2	Bacteria	Proteobacteria	Gammaproteobacteria	Pseudomonadales	Pseudomonadaceae	Pseudomonas	Pseudomonas sp. Irchel s3f10
Pseudomonas sp. Irchel s3h14	N	N	N	https://www.zora.uzh.ch/id/eprint/144478/1/Butaite_etal_NatCommun_2017.pdf	1	Bacteria	Proteobacteria	Gammaproteobacteria	Pseudomonadales	Pseudomonadaceae	Pseudomonas	Pseudomonas sp. Irchel s3h14
Pseudomonas sp. Irchel s3h9	N	N	N	https://www.zora.uzh.ch/id/eprint/144478/1/Butaite_etal_NatCommun_2017.pdf	1	Bacteria	Proteobacteria	Gammaproteobacteria	Pseudomonadales	Pseudomonadaceae	Pseudomonas	Pseudomonas sp. Irchel s3h9
Pseudomonas sp. LAMO17WK12:I10	Y-plant-associated	N	N	https://www.ncbi.nlm.nih.gov/bioproject/187114	1	Bacteria	Proteobacteria	Gammaproteobacteria	Pseudomonadales	Pseudomonadaceae	Pseudomonas	Pseudomonas sp. LAMO17WK12:I10
Pseudomonas sp. LAMO17WK12:I5	Y-plant-associated	N	N	https://www.ncbi.nlm.nih.gov/bioproject/187114	1	Bacteria	Proteobacteria	Gammaproteobacteria	Pseudomonadales	Pseudomonadaceae	Pseudomonas	Pseudomonas sp. LAMO17WK12:I5
Pseudomonas sp. Leaf434	Y-leaf	N	N	https://www.ncbi.nlm.nih.gov/biosample/?term=Pseudomonas+sp.+Leaf434	1	Bacteria	Proteobacteria	Gammaproteobacteria	Pseudomonadales	Pseudomonadaceae	Pseudomonas	Pseudomonas sp. Leaf434
Pseudomonas sp. MPBD7-1	N	N	N	https://www.ncbi.nlm.nih.gov/bioproject/428890	1	Bacteria	Proteobacteria	Gammaproteobacteria	Pseudomonadales	Pseudomonadaceae	Pseudomonas	Pseudomonas sp. MPBD7-1
Pseudomonas sp. MPR-ANC1	N	N	N	https://www.ncbi.nlm.nih.gov/bioproject/428890	2	Bacteria	Proteobacteria	Gammaproteobacteria	Pseudomonadales	Pseudomonadaceae	Pseudomonas	Pseudomonas sp. MPR-ANC1
Pseudomonas sp. MRSN12121	Y-human	N	Y-bacteriuria	https://www.ncbi.nlm.nih.gov/biosample/?term=Pseudomonas%20sp.%20MRSN12121	1	Bacteria	Proteobacteria	Gammaproteobacteria	Pseudomonadales	Pseudomonadaceae	Pseudomonas	Pseudomonas sp. MRSN12121
Pseudomonas sp. MS586	Y-human	N	Y	https://www.ncbi.nlm.nih.gov/bioproject?LinkName=biosample_bioproject&from_uid=10436433	1	Bacteria	Proteobacteria	Gammaproteobacteria	Pseudomonadales	Pseudomonadaceae	Pseudomonas	Pseudomonas sp. MS586
Pseudomonas sp. MWU12-2115	Y-bog	N	N	https://www.ncbi.nlm.nih.gov/pmc/articles/PMC6256693/	1	Bacteria	Proteobacteria	Gammaproteobacteria	Pseudomonadales	Pseudomonadaceae	Pseudomonas	Pseudomonas sp. MWU12-2115
Pseudomonas sp. MWU13-2625	Y-bog	N	N	https://www.ncbi.nlm.nih.gov/pmc/articles/PMC6256693/pdf/e00992-18.pdf	1	Bacteria	Proteobacteria	Gammaproteobacteria	Pseudomonadales	Pseudomonadaceae	Pseudomonas	Pseudomonas sp. MWU13-2625
Pseudomonas sp. MWU13-2860	Y-bog	N	N	https://www.ncbi.nlm.nih.gov/pmc/articles/PMC6256550/pdf/e01007-18.pdf	2	Bacteria	Proteobacteria	Gammaproteobacteria	Pseudomonadales	Pseudomonadaceae	Pseudomonas	Pseudomonas sp. MWU13-2860
Pseudomonas sp. MYb115	Y-C. elegans	N	N	https://www.ncbi.nlm.nih.gov/bioproject/PRJNA400855/	1	Bacteria	Proteobacteria	Gammaproteobacteria	Pseudomonadales	Pseudomonadaceae	Pseudomonas	Pseudomonas sp. MYb115
Pseudomonas sp. NDM	N	N	N	https://www.ncbi.nlm.nih.gov/bioproject/450626	1	Bacteria	Proteobacteria	Gammaproteobacteria	Pseudomonadales	Pseudomonadaceae	Pseudomonas	Pseudomonas sp. NDM
Pseudomonas sp. NFACC05-1	Y-endophyte	N	N	https://www.ncbi.nlm.nih.gov/bioproject/265365	1	Bacteria	Proteobacteria	Gammaproteobacteria	Pseudomonadales	Pseudomonadaceae	Pseudomonas	Pseudomonas sp. NFACC05-1
Pseudomonas sp. NFACC08-1	Y-endophyte	N	N	https://www.ncbi.nlm.nih.gov/bioproject/265365	1	Bacteria	Proteobacteria	Gammaproteobacteria	Pseudomonadales	Pseudomonadaceae	Pseudomonas	Pseudomonas sp. NFACC08-1
Pseudomonas sp. NFACC09-4	Y-endophyte	N	N	https://www.ncbi.nlm.nih.gov/bioproject/265365	1	Bacteria	Proteobacteria	Gammaproteobacteria	Pseudomonadales	Pseudomonadaceae	Pseudomonas	Pseudomonas sp. NFACC09-4
Pseudomonas sp. NFACC11-2	Y-endophyte	N	N	https://www.ncbi.nlm.nih.gov/bioproject/265365	1	Bacteria	Proteobacteria	Gammaproteobacteria	Pseudomonadales	Pseudomonadaceae	Pseudomonas	Pseudomonas sp. NFACC11-2
Pseudomonas sp. NFACC32-1	Y-endophyte	N	N	https://www.ncbi.nlm.nih.gov/bioproject/265365	1	Bacteria	Proteobacteria	Gammaproteobacteria	Pseudomonadales	Pseudomonadaceae	Pseudomonas	Pseudomonas sp. NFACC32-1
Pseudomonas sp. NFACC36	Y-endophyte	N	N	https://www.ncbi.nlm.nih.gov/bioproject/265365	1	Bacteria	Proteobacteria	Gammaproteobacteria	Pseudomonadales	Pseudomonadaceae	Pseudomonas	Pseudomonas sp. NFACC36
Pseudomonas sp. NFACC39-1	Y-endophyte	N	N	https://www.ncbi.nlm.nih.gov/bioproject/265365	1	Bacteria	Proteobacteria	Gammaproteobacteria	Pseudomonadales	Pseudomonadaceae	Pseudomonas	Pseudomonas sp. NFACC39-1
Pseudomonas sp. NFACC45	Y-endophyte	N	N	https://www.ncbi.nlm.nih.gov/bioproject/265365	1	Bacteria	Proteobacteria	Gammaproteobacteria	Pseudomonadales	Pseudomonadaceae	Pseudomonas	Pseudomonas sp. NFACC45
Pseudomonas sp. NFACC46-3	Y-endophyte	N	N	https://www.ncbi.nlm.nih.gov/bioproject/265365	1	Bacteria	Proteobacteria	Gammaproteobacteria	Pseudomonadales	Pseudomonadaceae	Pseudomonas	Pseudomonas sp. NFACC46-3
Pseudomonas sp. NFACC49-2	Y-endophyte	N	N	https://www.ncbi.nlm.nih.gov/bioproject/265365	1	Bacteria	Proteobacteria	Gammaproteobacteria	Pseudomonadales	Pseudomonadaceae	Pseudomonas	Pseudomonas sp. NFACC49-2
Pseudomonas sp. ok266	Y-rhizosphere	N	N	https://www.ncbi.nlm.nih.gov/bioproject/303331	1	Bacteria	Proteobacteria	Gammaproteobacteria	Pseudomonadales	Pseudomonadaceae	Pseudomonas	Pseudomonas sp. ok266
Pseudomonas sp. Os17	Y-rhizosphere	N	N	https://www.ncbi.nlm.nih.gov/pubmed/25496595	1	Bacteria	Proteobacteria	Gammaproteobacteria	Pseudomonadales	Pseudomonadaceae	Pseudomonas	Pseudomonas sp. Os17
Pseudomonas sp. OV221	Y-rhizosphere	N	N	https://www.ncbi.nlm.nih.gov/bioproject/440791	1	Bacteria	Proteobacteria	Gammaproteobacteria	Pseudomonadales	Pseudomonadaceae	Pseudomonas	Pseudomonas sp. OV221
Pseudomonas sp. OV226	Y-rhizosphere	N	N	https://www.ncbi.nlm.nih.gov/bioproject/440792	1	Bacteria	Proteobacteria	Gammaproteobacteria	Pseudomonadales	Pseudomonadaceae	Pseudomonas	Pseudomonas sp. OV226
Pseudomonas sp. OV657	Y-rhizosphere	N	N	https://www.ncbi.nlm.nih.gov/bioproject/440800	1	Bacteria	Proteobacteria	Gammaproteobacteria	Pseudomonadales	Pseudomonadaceae	Pseudomonas	Pseudomonas sp. OV657
Pseudomonas sp. P1.31	Y-plant and insect	Y - woodlouse	N	https://bmcgenomics.biomedcentral.com/articles/10.1186/s12864-015-1763-2	1	Bacteria	Proteobacteria	Gammaproteobacteria	Pseudomonadales	Pseudomonadaceae	Pseudomonas	Pseudomonas sp. P1.31
Pseudomonas sp. P97.38	Y-cucumber			https://www.frontiersin.org/articles/10.3389/fmicb.2017.01218/full	1	Bacteria	Proteobacteria	Gammaproteobacteria	Pseudomonadales	Pseudomonadaceae	Pseudomonas	Pseudomonas sp. P97.38
Pseudomonas sp. Pf153	Y-tobacco	Y - fungus	N	https://pdfs.semanticscholar.org/e267/ab7c85d819f47ab686b9175926c28c6f6e5d.pdf	1	Bacteria	Proteobacteria	Gammaproteobacteria	Pseudomonadales	Pseudomonadaceae	Pseudomonas	Pseudomonas sp. Pf153
Pseudomonas sp. PH1b	Y-phytotelma	N	N	https://www.ncbi.nlm.nih.gov/biosample/?term=Pseudomonas+sp.+PH1b	1	Bacteria	Proteobacteria	Gammaproteobacteria	Pseudomonadales	Pseudomonadaceae	Pseudomonas	Pseudomonas sp. PH1b
Pseudomonas sp. PICF141	Y-plant-associated	Y - plant fungal pathogens	N	https://www.frontiersin.org/articles/10.3389/fmicb.2018.00277/full	1	Bacteria	Proteobacteria	Gammaproteobacteria	Pseudomonadales	Pseudomonadaceae	Pseudomonas	Pseudomonas sp. PICF141
Pseudomonas sp. Q12-87	Y-wheat	Y-insect	N	https://www.ncbi.nlm.nih.gov/pmc/articles/PMC5030700/	1	Bacteria	Proteobacteria	Gammaproteobacteria	Pseudomonadales	Pseudomonadaceae	Pseudomonas	Pseudomonas sp. Q12-87
Pseudomonas sp. QS1027	Y-dictyostelium	Y-dictyostelium	N	https://www.pnas.org/content/115/15/3758.short	1	Bacteria	Proteobacteria	Gammaproteobacteria	Pseudomonadales	Pseudomonadaceae	Pseudomonas	Pseudomonas sp. QS1027
Pseudomonas sp. R16(2017)	Y-rhizosphere	N	N	https://www.ncbi.nlm.nih.gov/bioproject/383709	1	Bacteria	Proteobacteria	Gammaproteobacteria	Pseudomonadales	Pseudomonadaceae	Pseudomonas	Pseudomonas sp. R16(2017)
Pseudomonas sp. R5(2017)	Y-rhizosphere	N	N	https://www.ncbi.nlm.nih.gov/bioproject/383709	1	Bacteria	Proteobacteria	Gammaproteobacteria	Pseudomonadales	Pseudomonadaceae	Pseudomonas	Pseudomonas sp. R5(2017)
Pseudomonas sp. RIT-PI-o	Y-endophyte	N	N	https://www.ncbi.nlm.nih.gov/pubmed/26586879	1	Bacteria	Proteobacteria	Gammaproteobacteria	Pseudomonadales	Pseudomonadaceae	Pseudomonas	Pseudomonas sp. RIT-PI-o
Pseudomonas sp. RIT-PI-r	Y-endophyte	N	N	https://www.ncbi.nlm.nih.gov/pubmed/26586879	3	Bacteria	Proteobacteria	Gammaproteobacteria	Pseudomonadales	Pseudomonadaceae	Pseudomonas	Pseudomonas sp. RIT-PI-r
Pseudomonas sp. RIT288	Y-endophyte	N	N	https://www.ncbi.nlm.nih.gov/bioproject/239284	1	Bacteria	Proteobacteria	Gammaproteobacteria	Pseudomonadales	Pseudomonadaceae	Pseudomonas	Pseudomonas sp. RIT288
Pseudomonas sp. Root329	Y-rhizosphere	N	N	https://www.nature.com/articles/nature16192#MOESM81	1	Bacteria	Proteobacteria	Gammaproteobacteria	Pseudomonadales	Pseudomonadaceae	Pseudomonas	Pseudomonas sp. Root329
Pseudomonas sp. Root401	Y-rhizosphere	N	N	https://www.nature.com/articles/nature16192#MOESM81	1	Bacteria	Proteobacteria	Gammaproteobacteria	Pseudomonadales	Pseudomonadaceae	Pseudomonas	Pseudomonas sp. Root401
Pseudomonas sp. RU47	Y-rhizosphere	N	N	https://www.ncbi.nlm.nih.gov/pubmed/30031092	1	Bacteria	Proteobacteria	Gammaproteobacteria	Pseudomonadales	Pseudomonadaceae	Pseudomonas	Pseudomonas sp. RU47
Pseudomonas sp. SCPG-7	Y-soil	N	N	https://www.ncbi.nlm.nih.gov/pmc/articles/PMC5552980/	1	Bacteria	Proteobacteria	Gammaproteobacteria	Pseudomonadales	Pseudomonadaceae	Pseudomonas	Pseudomonas sp. SCPG-7
Pseudomonas sp. SHC52	Y-rhizosphere	Y-fungus	N	https://www.ncbi.nlm.nih.gov/pubmed/21551032	1	Bacteria	Proteobacteria	Gammaproteobacteria	Pseudomonadales	Pseudomonadaceae	Pseudomonas	Pseudomonas sp. SHC52
Pseudomonas sp. St29	Y-rhizosphere	N	N	https://www.ncbi.nlm.nih.gov/pmc/articles/PMC4493835/	1	Bacteria	Proteobacteria	Gammaproteobacteria	Pseudomonadales	Pseudomonadaceae	Pseudomonas	Pseudomonas sp. St29
Pseudomonas sp. URHB0015	Y-rhizosphere	N	N	https://apsjournals.apsnet.org/doi/10.1094/MPMI-09-14-0294-FI	1	Bacteria	Proteobacteria	Gammaproteobacteria	Pseudomonadales	Pseudomonadaceae	Pseudomonas	Pseudomonas sp. URHB0015
Pseudomonas sp. URIL14HWK12:I6	Y-plant-associated	N	N	https://www.ncbi.nlm.nih.gov/bioproject/?term=Pseudomonas+sp.+URIL14HWK12%3AI6	2	Bacteria	Proteobacteria	Gammaproteobacteria	Pseudomonadales	Pseudomonadaceae	Pseudomonas	Pseudomonas sp. URIL14HWK12:I6
Pseudomonas sp. URIL14HWK12:I7	Y-plant-associated	N	N	https://www.ncbi.nlm.nih.gov/bioproject/?term=Pseudomonas+sp.+URIL14HWK12%3AI7	1	Bacteria	Proteobacteria	Gammaproteobacteria	Pseudomonadales	Pseudomonadaceae	Pseudomonas	Pseudomonas sp. URIL14HWK12:I7
Pseudomonas sp. URMO17WK12:I11	Y-plant-associated	N	N	https://www.ncbi.nlm.nih.gov/bioproject/?term=Pseudomonas+sp.+URMO17WK12%3AI11	2	Bacteria	Proteobacteria	Gammaproteobacteria	Pseudomonadales	Pseudomonadaceae	Pseudomonas	Pseudomonas sp. URMO17WK12:I11
Pseudomonas sp. URMO17WK12:I12	Y-plant-associated	N	N	https://www.ncbi.nlm.nih.gov/bioproject/?term=Pseudomonas+sp.+URMO17WK12%3AI12	1	Bacteria	Proteobacteria	Gammaproteobacteria	Pseudomonadales	Pseudomonadaceae	Pseudomonas	Pseudomonas sp. URMO17WK12:I12
Pseudomonas sp. URMO17WK12:I6	Y-plant-associated	N	N	https://www.ncbi.nlm.nih.gov/bioproject/?term=Pseudomonas+sp.+URMO17WK12%3AI6	1	Bacteria	Proteobacteria	Gammaproteobacteria	Pseudomonadales	Pseudomonadaceae	Pseudomonas	Pseudomonas sp. URMO17WK12:I6
Pseudomonas sp. W15Feb9B	N	N	N	https://www.ncbi.nlm.nih.gov/pmc/articles/PMC4907040/	1	Bacteria	Proteobacteria	Gammaproteobacteria	Pseudomonadales	Pseudomonadaceae	Pseudomonas	Pseudomonas sp. W15Feb9B
Pseudomonas sp. WCS365	Y-rhizosphere	Y-plant associated pathogens	N	https://www.ncbi.nlm.nih.gov/pmc/articles/PMC6222131/	1	Bacteria	Proteobacteria	Gammaproteobacteria	Pseudomonadales	Pseudomonadaceae	Pseudomonas	Pseudomonas sp. WCS365
Pseudomonas sp. Z003-0.4C(8344-21)	Y-human??	N	N	https://www.ncbi.nlm.nih.gov/sra/?term=txid1855380[Organism:noexp]	1	Bacteria	Proteobacteria	Gammaproteobacteria	Pseudomonadales	Pseudomonadaceae	Pseudomonas	Pseudomonas sp. Z003-0.4C(8344-21)
Pseudomonas syringae	Y-plants	Y - plants	N	https://www.nature.com/articles/nrmicro.2018.17	2	Bacteria	Proteobacteria	Gammaproteobacteria	Pseudomonadales	Pseudomonadaceae	Pseudomonas	Pseudomonas syringae
Pseudomonas taetrolens	N	N	N	https://www.ncbi.nlm.nih.gov/pmc/articles/PMC533329/pdf/jbacter00836-0054.pdf	1	Bacteria	Proteobacteria	Gammaproteobacteria	Pseudomonadales	Pseudomonadaceae	Pseudomonas	Pseudomonas taetrolens
Pseudomonas thivervalensis	Y	Y - Arabidopsis thaliana (flowering plant)	N	https://ijs.microbiologyresearch.org/content/journal/ijsem/10.1099/00207713-50-1-9	3	Bacteria	Proteobacteria	Gammaproteobacteria	Pseudomonadales	Pseudomonadaceae	Pseudomonas	Pseudomonas thivervalensis
Pseudomonas umsongensis	N	N	N	https://ijs.microbiologyresearch.org/content/journal/ijsem/10.1099/ijs.0.02326-0	1	Bacteria	Proteobacteria	Gammaproteobacteria	Pseudomonadales	Pseudomonadaceae	Pseudomonas	Pseudomonas umsongensis
Rhodobacteraceae bacterium KLH11	Y-sponge	N	N	https://www.ncbi.nlm.nih.gov/pubmed/21742885	2	Bacteria	Proteobacteria	Alphaproteobacteria	Rhodobacterales	Rhodobacteraceae		Rhodobacteraceae bacterium KLH11
Roseateles aquatilis	N	N	N	https://ijs.microbiologyresearch.org/content/journal/ijsem/10.1099/ijs.0.65169-0#tab2	1	Bacteria	Proteobacteria	Betaproteobacteria	Burkholderiales		Roseateles	Roseateles aquatilis
Serratia marcescens	Y	Y - variety of animals (dogs, cats, cattle), (mastitis (inflammation of the breast or udder)	Y - blood stream infections, UTIs, wound infections	https://www.ncbi.nlm.nih.gov/pmc/articles/PMC3592283/, https://jcm.asm.org/content/jcm/14/2/157.full.pdf, https://cmr.asm.org/content/cmr/24/4/755.full.pdf, https://www.ncbi.nlm.nih.gov/pubmed/9451943	1	Bacteria	Proteobacteria	Gammaproteobacteria	Enterobacterales	Yersiniaceae	Serratia	Serratia marcescens
Shewanella marina	N	N	N	https://ijs.microbiologyresearch.org/pubmed/content/journal/ijsem/10.1099/ijs.0.005470-0	2	Bacteria	Proteobacteria	Gammaproteobacteria	Alteromonadales	Shewanellaceae	Shewanella	Shewanella marina
Silvanigrellales bacterium RF1110005	N	N	N	https://www.ncbi.nlm.nih.gov/bioproject?LinkName=protein_bioproject&from_uid=1566196238	1	Bacteria	Proteobacteria	Oligoflexia	Silvanigrellales			Silvanigrellales bacterium RF1110005
Verrucomicrobia bacterium	N	N	N	https://www.frontiersin.org/articles/10.3389/fmicb.2018.01635/full	3	Bacteria	Verrucomicrobia					Verrucomicrobia bacterium
Vibrio azureus	N	N	N	https://ijs.microbiologyresearch.org/content/journal/ijsem/10.1099/ijs.0.004283-0#tab2	2	Bacteria	Proteobacteria	Gammaproteobacteria	Vibrionales	Vibrionaceae	Vibrio	Vibrio azureus
Vibrio campbellii	Y	Commensal at least	N	https://onlinelibrary.wiley.com/doi/full/10.1111/j.1758-2229.2009.00100.x	25	Bacteria	Proteobacteria	Gammaproteobacteria	Vibrionales	Vibrionaceae	Vibrio	Vibrio campbellii
Vibrio caribbeanicus	Y	N	N	https://ijs.microbiologyresearch.org/content/journal/ijsem/10.1099/ijs.0.032375-0#tab2	1	Bacteria	Proteobacteria	Gammaproteobacteria	Vibrionales	Vibrionaceae	Vibrio	Vibrio caribbeanicus
Vibrio chagasii	Y	N	N	https://ijs.microbiologyresearch.org/content/journal/ijsem/10.1099/ijs.0.02490-0#tab2	1	Bacteria	Proteobacteria	Gammaproteobacteria	Vibrionales	Vibrionaceae	Vibrio	Vibrio chagasii
Vibrio coralliilyticus	Y	Y - coral	N		11	Bacteria	Proteobacteria	Gammaproteobacteria	Vibrionales	Vibrionaceae	Vibrio	Vibrio coralliilyticus
Vibrio europaeus	Y	Y - marine bivalves	N	https://ijs.microbiologyresearch.org/content/journal/ijsem/10.1099/ijsem.0.001431, https://www.frontiersin.org/articles/10.3389/fmicb.2017.00762/full	1	Bacteria	Proteobacteria	Gammaproteobacteria	Vibrionales	Vibrionaceae	Vibrio	Vibrio europaeus
Vibrio harveyi	Y	Y - marine vertebrates and invertebrates	N	https://onlinelibrary.wiley.com/doi/full/10.1111/j.1472-765X.2006.01989.x	1	Bacteria	Proteobacteria	Gammaproteobacteria	Vibrionales	Vibrionaceae	Vibrio	Vibrio harveyi
Vibrio lentus	Y	Y - octopus	N	https://www.sciencedirect.com/science/article/pii/S0022201103000673?via%3Dihub	9	Bacteria	Proteobacteria	Gammaproteobacteria	Vibrionales	Vibrionaceae	Vibrio	Vibrio lentus
Vibrio nigripulchritudo	Y	Y - shrimp	N	https://www.ncbi.nlm.nih.gov/pubmed/20825454	2	Bacteria	Proteobacteria	Gammaproteobacteria	Vibrionales	Vibrionaceae	Vibrio	Vibrio nigripulchritudo
Vibrio penaeicida	Y	Y - shrimp	N	https://ijs.microbiologyresearch.org/content/journal/ijsem/10.1099/00207713-45-1-134	1	Bacteria	Proteobacteria	Gammaproteobacteria	Vibrionales	Vibrionaceae	Vibrio	Vibrio penaeicida
Vibrio sagamiensis	N	N	N	https://www.jstage.jst.go.jp/article/jgam/56/6/56_6_499/_pdf/-char/en	1	Bacteria	Proteobacteria	Gammaproteobacteria	Vibrionales	Vibrionaceae	Vibrio	Vibrio sagamiensis
Vibrio sp. 10N.261.52.A1	N	N	N	https://www.ncbi.nlm.nih.gov/pubmed/29364876	1	Bacteria	Proteobacteria	Gammaproteobacteria	Vibrionales	Vibrionaceae	Vibrio	Vibrio sp. 10N.261.52.A1
Vibrio sp. 2015V-1076	Y-blood	N	Y-blood	https://www.ncbi.nlm.nih.gov/pmc/articles/PMC6346164/	1	Bacteria	Proteobacteria	Gammaproteobacteria	Vibrionales	Vibrionaceae	Vibrio	Vibrio sp. 2015V-1076
Vibrio sp. 2016V-1018	Y-wound	N	Y-wound	https://www.ncbi.nlm.nih.gov/pmc/articles/PMC6346164/	1	Bacteria	Proteobacteria	Gammaproteobacteria	Vibrionales	Vibrionaceae	Vibrio	Vibrio sp. 2016V-1018
Vibrio sp. 2017V-1070	Y-stool	N	N	https://www.ncbi.nlm.nih.gov/pmc/articles/PMC6346164/	1	Bacteria	Proteobacteria	Gammaproteobacteria	Vibrionales	Vibrionaceae	Vibrio	Vibrio sp. 2017V-1070
Vibrio sp. 2523-88	Missing	N	N	https://www.ncbi.nlm.nih.gov/pmc/articles/PMC6346164/	1	Bacteria	Proteobacteria	Gammaproteobacteria	Vibrionales	Vibrionaceae	Vibrio	Vibrio sp. 2523-88
Vibrio sp. A511	Y-fish	N	N	https://www.ncbi.nlm.nih.gov/bioproject/476514	1	Bacteria	Proteobacteria	Gammaproteobacteria	Vibrionales	Vibrionaceae	Vibrio	Vibrio sp. A511
Vibrio sp. AND4	N	N	N	https://ijs.microbiologyresearch.org/content/journal/ijsem/10.1099/ijs.0.051110-0#tab2	1	Bacteria	Proteobacteria	Gammaproteobacteria	Vibrionales	Vibrionaceae	Vibrio	Vibrio sp. AND4
Vibrio sp. HI00D65	N	N	N	https://www.ncbi.nlm.nih.gov/bioproject/305749	1	Bacteria	Proteobacteria	Gammaproteobacteria	Vibrionales	Vibrionaceae	Vibrio	Vibrio sp. HI00D65
Vibrio sp. vnigr-6D03	Y-chitin?	N	N	https://www.ncbi.nlm.nih.gov/pubmed/27311813	1	Bacteria	Proteobacteria	Gammaproteobacteria	Vibrionales	Vibrionaceae	Vibrio	Vibrio sp. vnigr-6D03
Vibrio sp. VPAP30	Y - scallops	Y - scallops	N	https://www.ncbi.nlm.nih.gov/pubmed/26159530	2	Bacteria	Proteobacteria	Gammaproteobacteria	Vibrionales	Vibrionaceae	Vibrio	Vibrio sp. VPAP30
Vibrio splendidus	Y - oyster	Y - oyster	N	https://onlinelibrary.wiley.com/doi/abs/10.1111/j.1462-2920.2009.01918.x	2	Bacteria	Proteobacteria	Gammaproteobacteria	Vibrionales	Vibrionaceae	Vibrio	Vibrio splendidus
Vibrio tasmaniensis	Y - oyster	Y - oyster	N	https://www.pnas.org/content/108/7/2993.long	1	Bacteria	Proteobacteria	Gammaproteobacteria	Vibrionales	Vibrionaceae	Vibrio	Vibrio tasmaniensis
Vibrio tubiashii	Y - oyster	Y - oyster	N	https://www.ncbi.nlm.nih.gov/pmc/articles/PMC2446533/	1	Bacteria	Proteobacteria	Gammaproteobacteria	Vibrionales	Vibrionaceae	Vibrio	Vibrio tubiashii
Vibrionales bacterium SWAT-3	N	N	N	https://www.ncbi.nlm.nih.gov/bioproject/19399	1	Bacteria	Proteobacteria	Gammaproteobacteria	Vibrionales			Vibrionales bacterium SWAT-3
Xenorhabdus bovienii	Y - insects	Y - insects	N	https://www.sciencedirect.com/science/article/pii/S0022201114001475?via%3Dihub, https://www.microbiologyresearch.org/docserver/fulltext/micro/163/4/510_micro000449.pdf?expires=1558829847&id=id&accname=guest&checksum=C009D1252C6DC50A1D2554BBF77D5AC7	9	Bacteria	Proteobacteria	Gammaproteobacteria	Enterobacterales	Morganellaceae	Xenorhabdus	Xenorhabdus bovienii
Xenorhabdus budapestensis	Y - insects	Y - insects	N	https://www.ncbi.nlm.nih.gov/pubmed/22387345	1	Bacteria	Proteobacteria	Gammaproteobacteria	Enterobacterales	Morganellaceae	Xenorhabdus	Xenorhabdus budapestensis
Xenorhabdus cabanillasii	Y - insects, fungus	Y - insects, fungus	N	https://www.microbiologyresearch.org/docserver/fulltext/ijsem/56/12/2805.pdf?expires=1558830356&id=id&accname=guest&checksum=77A1AFF284DF10EF47201FF07209AA91, https://www.nature.com/articles/ja201358	2	Bacteria	Proteobacteria	Gammaproteobacteria	Enterobacterales	Morganellaceae	Xenorhabdus	Xenorhabdus cabanillasii
Xenorhabdus doucetiae	Y - insects	Y - insects	N	https://academic.oup.com/gbe/article/6/6/1495/583747	1	Bacteria	Proteobacteria	Gammaproteobacteria	Enterobacterales	Morganellaceae	Xenorhabdus	Xenorhabdus doucetiae
Xenorhabdus ehlersii	Y - insects	Y - insects	N	https://link.springer.com/article/10.1007%2Fs11274-013-1333-1	1	Bacteria	Proteobacteria	Gammaproteobacteria	Enterobacterales	Morganellaceae	Xenorhabdus	Xenorhabdus ehlersii
Xenorhabdus hominickii	Y - insects	Y - insects	N	https://www.sciencedirect.com/science/article/pii/S0022201116301793?via%3Dihub	1	Bacteria	Proteobacteria	Gammaproteobacteria	Enterobacterales	Morganellaceae	Xenorhabdus	Xenorhabdus hominickii
Xenorhabdus japonica	Y - insects	Y - insects	N	https://www.ncbi.nlm.nih.gov/pmc/articles/PMC6305712/	1	Bacteria	Proteobacteria	Gammaproteobacteria	Enterobacterales	Morganellaceae	Xenorhabdus	Xenorhabdus japonica
Xenorhabdus koppenhoeferi	Y - insects	Y - insects	N	https://www.ncbi.nlm.nih.gov/pubmed/19754939	3	Bacteria	Proteobacteria	Gammaproteobacteria	Enterobacterales	Morganellaceae	Xenorhabdus	Xenorhabdus koppenhoeferi
Xenorhabdus mauleonii	Y - insects	Y - insects	N	https://ijs.microbiologyresearch.org/content/journal/ijsem/10.1099/ijs.0.64287-0#tab2	1	Bacteria	Proteobacteria	Gammaproteobacteria	Enterobacterales	Morganellaceae	Xenorhabdus	Xenorhabdus mauleonii
Xenorhabdus miraniensis	Y - insects	Y - insects	N	https://www.ncbi.nlm.nih.gov/pmc/articles/PMC5609025/	1	Bacteria	Proteobacteria	Gammaproteobacteria	Enterobacterales	Morganellaceae	Xenorhabdus	Xenorhabdus miraniensis
Xenorhabdus nematophila	Y - insects	Y - insects	N	https://www.ncbi.nlm.nih.gov/pmc/articles/PMC1389873/pdf/JZUSB06-0457.pdf	8	Bacteria	Proteobacteria	Gammaproteobacteria	Enterobacterales	Morganellaceae	Xenorhabdus	Xenorhabdus nematophila
Xenorhabdus sp. KJ12.1	Y-nematode	Y-Steinernema nematode	N	https://www.nature.com/articles/s41564-017-0039-9	1	Bacteria	Proteobacteria	Gammaproteobacteria	Enterobacterales	Morganellaceae	Xenorhabdus	Xenorhabdus sp. KJ12.1
Xenorhabdus sp. NBAII XenSa04	Y-nematode	Y-nematode	N	https://www.ncbi.nlm.nih.gov/biosample/?term=Xenorhabdus+sp.+NBAII+XenSa04	1	Bacteria	Proteobacteria	Gammaproteobacteria	Enterobacterales	Morganellaceae	Xenorhabdus	Xenorhabdus sp. NBAII XenSa04
Xenorhabdus stockiae	Y - insects	Y - insects	N	https://www.ncbi.nlm.nih.gov/pmc/articles/PMC5895068/	1	Bacteria	Proteobacteria	Gammaproteobacteria	Enterobacterales	Morganellaceae	Xenorhabdus	Xenorhabdus stockiae
Xenorhabdus szentirmaii	Y - insects	Y - insects	N	https://pubs.acs.org/doi/10.1021/np060409n	2	Bacteria	Proteobacteria	Gammaproteobacteria	Enterobacterales	Morganellaceae	Xenorhabdus	Xenorhabdus szentirmaii
Xenorhabdus thuongxuanensis	Y - insects	Y - insects	N	https://ijs.microbiologyresearch.org/content/journal/ijsem/10.1099/ijsem.0.001770#tab2	1	Bacteria	Proteobacteria	Gammaproteobacteria	Enterobacterales	Morganellaceae	Xenorhabdus	Xenorhabdus thuongxuanensis
Xenorhabdus vietnamensis	Y - insects	Y - insects	N	https://journals.plos.org/plosone/article/file?id=10.1371/journal.pone.0195681&type=printable	1	Bacteria	Proteobacteria	Gammaproteobacteria	Enterobacterales	Morganellaceae	Xenorhabdus	Xenorhabdus vietnamensis
Yersinia intermedia	N	N	N	https://jcm.asm.org/content/47/8/2377	1	Bacteria	Proteobacteria	Gammaproteobacteria	Enterobacterales	Yersiniaceae	Yersinia	Yersinia intermedia
Yersinia massiliensis	N	N	N	https://ijs.microbiologyresearch.org/content/journal/ijsem/10.1099/ijs.0.021840-0#tab2	1	Bacteria	Proteobacteria	Gammaproteobacteria	Enterobacterales	Yersiniaceae	Yersinia	Yersinia massiliensis
Yersinia mollaretii	N	N	N	https://ijs.microbiologyresearch.org/content/journal/ijsem/10.1099/00207713-38-4-424	10	Bacteria	Proteobacteria	Gammaproteobacteria	Enterobacterales	Yersiniaceae	Yersinia	Yersinia mollaretii
Epichloe typhina	Y - insects	Y - insects	N	https://aem.asm.org/content/34/5/576	1	Eukaryota	Ascomycota	Sordariomycetes	Hypocreales	Clavicipitaceae	Epichloe	Epichloe typhina
Gymnopus luxurians	N	N	N	https://www.ncbi.nlm.nih.gov/pubmed/24422981	1	Eukaryota	Basidiomycota	Agaricomycetes	Agaricales	Omphalotaceae	Gymnopus	Gymnopus luxurians
Lentinula edodes	Y	Y - extracts have antimicrobial activity against bacteria, fungi	N	https://www-sciencedirect-com.myaccess.library.utoronto.ca/science/article/pii/S1744388108000996?via%3Dihub	1	Eukaryota	Basidiomycota	Agaricomycetes	Agaricales	Omphalotaceae	Lentinula	Lentinula edodes
Phlebiopsis gigantea	Y	Y - white rot of conifer logs and stumps	N	https://www.sciencedirect.com/science/article/pii/S0378112713005719	1	Eukaryota	Basidiomycota	Agaricomycetes	Polyporales	Phanerochaetaceae	Phlebiopsis	Phlebiopsis gigantea
Neonectria ditissima	Y	Y - fungal plant pathogen	N	https://www.ncbi.nlm.nih.gov/pmc/articles/PMC5023678/	1	Eukaryota	Ascomycota	Sordariomycetes	Hypocreales	Nectriaceae	Neonectria	Neonectria ditissima

## Sheet: Supp. Fig. 7a
800-1394, 50 nM	800-1338, 50 nM	851-1394, 50 nM	881-1473, 50 nM	800-1394, 10 nM	800-1338, 10 nM	851-1394, 10 nM	881-1473, 10 nM
0.924214	1.03276	0.865212	0.757582	0.940526	0.873624	1.1826	0.776606
1.17456	1.16059	0.906225	1.13221	1.14356	1.16768	0.846865	1.06771
0.863514			1.09556	1.16389			1.00235
